# Supplementary material for: An alternative mechanism by which If1 prevents ATP hydrolysis by the ATP synthase subcomplex in S. cerevisiae
Source: EMBO Rep. 2025 Jun 9;26(13):3305–26. doi: 10.1038/s44319-025-00430-8 (PMC12238618; doi:10.1038/s44319-025-00430-8)
Supplement: Supplementary file 3 — Source data Fig. 1 [file 44319_2025_430_MOESM3_ESM.zip]

Archive with 37 entries (30 files):
- Figure 1/
- Figure 1/.DS_Store
- Figure 1/1A/
- Figure 1/1A/western If1 replicate.tif
- Figure 1/1A/western If1.tiff
- Figure 1/1A/western Pgk1 replicate.tif
- Figure 1/1A/western Pgk1.tiff
- Figure 1/1A/western Stf1 replicate.tif
- Figure 1/1A/western Stf1.tiff
- Figure 1/1B/
- Figure 1/1B/1B.xlsx
- Figure 1/1C/
- Figure 1/1C/Coomassie replicate.tif
- Figure 1/1C/Coomassie.tiff
- Figure 1/1C/CV in gel activity replicate.tif
- Figure 1/1C/CV in gel activity.tiff
- Figure 1/1D/
- Figure 1/1D/Coomassie BN-PAGE replicate.tif
- Figure 1/1D/Coomassie BN-PAGE.tiff
- Figure 1/1D/Coomassie CN-PAGE replicate.tif
- Figure 1/1D/Coomassie CN-PAGE.tiff
- Figure 1/1D/CV in gel activity BN-PAGE replicate.tif
- Figure 1/1D/CV in gel activity BN-PAGE.tiff
- Figure 1/1D/CV in gel activity CN-PAGE replicate.tif
- Figure 1/1D/CV in gel activity CN-PAGE.tiff
- Figure 1/1E/
- Figure 1/1E/Coomassie BN-PAGE replicate.tif
- Figure 1/1E/Coomassie BN-PAGE.tiff
- Figure 1/1E/Coomassie CN-PAGE replicate.tif
- Figure 1/1E/Coomassie CN-PAGE.tiff
- Figure 1/1E/CV in gel activity BN-PAGE replicate.tif
- Figure 1/1E/CV in gel activity BN-PAGE.tiff
- Figure 1/1E/CV in gel activity CN-PAGE replicate.tif
- Figure 1/1E/CV in gel activity CN-PAGE.tiff
- Figure 1/1F/
- Figure 1/1F/Coomassie.tiff
- Figure 1/1F/CV in gel activity.tiff
