# Supplementary material for: An alternative mechanism by which If1 prevents ATP hydrolysis by the ATP synthase subcomplex in S. cerevisiae
Source: EMBO Rep. 2025 Jun 9;26(13):3305–26. doi: 10.1038/s44319-025-00430-8 (PMC12238618; doi:10.1038/s44319-025-00430-8)
Supplement: Supplementary file 3 — Source data Fig. 1 [file 44319_2025_430_MOESM3_ESM.zip › Figure 1/1B/1B.xlsx]

## Sheet: Feuil1
		OD (550 nm)
	time (hours)	WT	inh1Δ	stf1Δ	inh1Δstf1Δ
	0	0.1	0.1	0.1	0.1
	1	0.32	0.243	0.262	0.35
	2	0.35	0.338	0.375	0.38
	3	0.38	0.419	0.452	0.43
	4	0.45	0.574	0.62	0.48
	5		0.774	0.838
	6	0.74	0.944	1.052	0.72
	7	0.94			0.86
	8	1.26	1.324	1.568	1.04
	9	1.8	1.638	1.98	1.4
	10	2.4			1.7
	11		3.35	4.26
	12	3.8			2.8
	13	5.4	4.75	5.62	4
	14	7.2			4.6
	15	7.8	6.14	6.96	5.6
	16	8.4			6.6
	17	10	7.84	8.64	8
	18	11			8.2
	19	11.4	8.92	9.56	8.8
	20	12			9
	21	12.8	9.34	10.56	9.4
