# Supplementary material for: An alternative mechanism by which If1 prevents ATP hydrolysis by the ATP synthase subcomplex in S. cerevisiae
Source: EMBO Rep. 2025 Jun 9;26(13):3305–26. doi: 10.1038/s44319-025-00430-8 (PMC12238618; doi:10.1038/s44319-025-00430-8)
Supplement: Supplementary file 4 — Source data Fig. 2 [file 44319_2025_430_MOESM4_ESM.zip]

Archive with 21 entries (13 files):
- Figure 2/
- Figure 2/.DS_Store
- Figure 2/2A/
- Figure 2/2A/mutant/
- Figure 2/2A/mutant/CV in gel activity.tiff
- Figure 2/2A/mutant/western beta gamma subunit 4 replicate.tif
- Figure 2/2A/mutant/western beta gamma subunit4.tiff
- Figure 2/2A/WT/
- Figure 2/2A/WT/1D WT IGA.tiff
- Figure 2/2A/WT/western beta gamma subunit 4 replicate.tif
- Figure 2/2A/WT/western beta gamma subunit 4.tiff
- Figure 2/2A/WT/western If1 replicate.tif
- Figure 2/2A/WT/western If1.tiff
- Figure 2/2B/
- Figure 2/2B/2B.xlsx
- Figure 2/2C/
- Figure 2/2C/2C.xlsx
- Figure 2/2D/
- Figure 2/2D/2D.xlsx
- Figure 2/2E/
- Figure 2/2E/2E.xlsx
