# Supplementary material for: An alternative mechanism by which If1 prevents ATP hydrolysis by the ATP synthase subcomplex in S. cerevisiae
Source: EMBO Rep. 2025 Jun 9;26(13):3305–26. doi: 10.1038/s44319-025-00430-8 (PMC12238618; doi:10.1038/s44319-025-00430-8)
Supplement: Supplementary file 4 — Source data Fig. 2 [file 44319_2025_430_MOESM4_ESM.zip › Figure 2/2B/2B.xlsx]

## Sheet: Feuil1
		V2			V			F1
	If1/β	0.979966	1.01263	0.779987	0.733511	1.17101	0.452362	0.520169	1.15095	0.796556
	If1/γ	0.967773	1.03168	0.53226	1.13924	0.965668	0.71988	0.824652	0.919388	0.719517
