# Supplementary material for: An alternative mechanism by which If1 prevents ATP hydrolysis by the ATP synthase subcomplex in S. cerevisiae
Source: EMBO Rep. 2025 Jun 9;26(13):3305–26. doi: 10.1038/s44319-025-00430-8 (PMC12238618; doi:10.1038/s44319-025-00430-8)
Supplement: Supplementary file 4 — Source data Fig. 2 [file 44319_2025_430_MOESM4_ESM.zip › Figure 2/2C/2C.xlsx]

## Sheet: Feuil1
nmol Pi/min/mg protein	WT pH9			inh1∆stf1∆ pH9			WT pH 6.4			inh1∆stf1∆ pH 6.4
(- oligomycin)	625.527	699.408	479.172	361.666	316.634	413.031	142.133	149.873	147.059	338.446	353.222	234.309
