# Supplementary material for: An alternative mechanism by which If1 prevents ATP hydrolysis by the ATP synthase subcomplex in S. cerevisiae
Source: EMBO Rep. 2025 Jun 9;26(13):3305–26. doi: 10.1038/s44319-025-00430-8 (PMC12238618; doi:10.1038/s44319-025-00430-8)
Supplement: Supplementary file 4 — Source data Fig. 2 [file 44319_2025_430_MOESM4_ESM.zip › Figure 2/2D/2D.xlsx]

## Sheet: Feuil1
nmol Pi/min/mg protein	WT pH9			inh1∆stf1∆ pH9
(- oligomycin)	625.527	699.408	479.172	361.666	316.634	413.031
(+ oligomycin)	455.249	351.815	269.49	107.655	64.0303	235.716
nmol Pi/min/mg protein	WT pH9			inh1∆stf1∆ pH9
senstive	170.279	347.593	209.682	254.011	252.603	177.315
insenstive	455.249	351.815	269.49	107.655	64.0303	235.716
