# Supplementary material for: An alternative mechanism by which If1 prevents ATP hydrolysis by the ATP synthase subcomplex in S. cerevisiae
Source: EMBO Rep. 2025 Jun 9;26(13):3305–26. doi: 10.1038/s44319-025-00430-8 (PMC12238618; doi:10.1038/s44319-025-00430-8)
Supplement: Supplementary file 4 — Source data Fig. 2 [file 44319_2025_430_MOESM4_ESM.zip › Figure 2/2E/2E.xlsx]

## Sheet: Feuil1
nmol Pi/min/mg protein	WT pH9						inh1∆stf1∆ pH9						WT pH 6.4						inh1∆stf1∆ pH 6.4
(- oligomycin)	0.805898	0.889816	1.32306	1.01992	1.05521	0.906089	0.206046	0.562862	0.313939	0.0579506	0	0	0.0739841	0.104749	0.0880119	0.429372	0.15988	0.0447273	0.209266	0.149697	0.246406	0.0965843	0.680225	0
(+ oligomycin)	0.845533	0.63511	0.905883	1.00803	1.51059	1.33605	0.167413	-0.0203589	0.379647	0	0.0958064	0.100388	0.0132114	0	0	0.244412	0	0.0432845	0.00804869	0	0	0	0	0.109514
