# Supplementary material for: An alternative mechanism by which If1 prevents ATP hydrolysis by the ATP synthase subcomplex in S. cerevisiae
Source: EMBO Rep. 2025 Jun 9;26(13):3305–26. doi: 10.1038/s44319-025-00430-8 (PMC12238618; doi:10.1038/s44319-025-00430-8)
Supplement: Supplementary file 5 — Source data Fig. 3 [file 44319_2025_430_MOESM5_ESM.zip]

Archive with 28 entries (20 files):
- Figure 3/
- Figure 3/.DS_Store
- Figure 3/3A/
- Figure 3/3A/.DS_Store
- Figure 3/3A/Coomassie.tiff
- Figure 3/3A/CV in gel activity.tiff
- Figure 3/3B/
- Figure 3/3B/3B.xlsx
- Figure 3/3B/coomassie If1 Stf1 purified.tiff
- Figure 3/3B/western If1 replicate.tif
- Figure 3/3B/western if1 stf1.tiff
- Figure 3/3B/western ponceau replicate.tif
- Figure 3/3B/western ponceau.tiff
- Figure 3/3B/western Stf1 replicate.tif
- Figure 3/3C/
- Figure 3/3C/Coomassie BN-PAGE.tiff
- Figure 3/3C/Coomassie CN-PAGE.tiff
- Figure 3/3C/CV in gel activity BN-PAGE.tiff
- Figure 3/3C/CV in gel activity CN-PAGE.tiff
- Figure 3/3D/
- Figure 3/3D/coomassie.tiff
- Figure 3/3D/CV in gel activity.tiff
- Figure 3/3E/
- Figure 3/3E/3E.xlsx
- Figure 3/3F/
- Figure 3/3F/3F.xlsx
- Figure 3/3G/
- Figure 3/3G/Drop test.tiff
