# Supplementary material for: An alternative mechanism by which If1 prevents ATP hydrolysis by the ATP synthase subcomplex in S. cerevisiae
Source: EMBO Rep. 2025 Jun 9;26(13):3305–26. doi: 10.1038/s44319-025-00430-8 (PMC12238618; doi:10.1038/s44319-025-00430-8)
Supplement: Supplementary file 5 — Source data Fig. 3 [file 44319_2025_430_MOESM5_ESM.zip › Figure 3/3B/3B.xlsx]

## Sheet: Feuil1
		normalized to t=0
	time (min)	If1				Stf1
	0	1	1	1	1	1	1	1	1
	30	0.705062	1.13656	1.17597	1.20394	1.08326	1.15637	1.38191	1.42742
	90	0.836043	1.19071	1.30317	1.1217	1.31589	0.973103	1.52798	1.1724
