# Supplementary material for: An alternative mechanism by which If1 prevents ATP hydrolysis by the ATP synthase subcomplex in S. cerevisiae
Source: EMBO Rep. 2025 Jun 9;26(13):3305–26. doi: 10.1038/s44319-025-00430-8 (PMC12238618; doi:10.1038/s44319-025-00430-8)
Supplement: Supplementary file 5 — Source data Fig. 3 [file 44319_2025_430_MOESM5_ESM.zip › Figure 3/3E/3E.xlsx]

## Sheet: Feuil1
	Ratio signal of F₁/V
	WT	atp18∆	atp18∆inh1∆stf1∆	atp18∆inh1∆	atp18∆stf1∆
	0.692212	0.65196	0	0	0.373728
	0.290568	0.925246	0	0	0.442738
	1.44866	0.644924	0.108369	0.18352	1.18673
	1.83981		0.17924
			0.0988058
	1.06781	0.74071	0.077283	0.0611734	0.667731
