# Supplementary material for: An alternative mechanism by which If1 prevents ATP hydrolysis by the ATP synthase subcomplex in S. cerevisiae
Source: EMBO Rep. 2025 Jun 9;26(13):3305–26. doi: 10.1038/s44319-025-00430-8 (PMC12238618; doi:10.1038/s44319-025-00430-8)
Supplement: Supplementary file 5 — Source data Fig. 3 [file 44319_2025_430_MOESM5_ESM.zip › Figure 3/3F/3F.xlsx]

## Sheet: Feuil1
		OD (550 nm)
	time (hours)	WT	atp18Δ	atp18Δinh1Δ	atp18Δinh1Δstf1Δ
	0	0.36	0.3	0.3	0.25
	2	0.4	0.26	0.22
	4	0.54	0.3	0.34	0.32
	6	0.8	0.36	0.34
	12	1.9	0.5	0.66	0.3
	14	2.8	0.66	0.66
	16	3.6	0.7	0.74	0.29
	17	3.8	0.76	0.77
	18	4	0.82	0.8
	19	4.4	0.91	0.9	0.44
	20	4.8	1	1
	21	12	1.1	1.32
	22				0.37
	23	13	1.4	1.2
	28				1.5
	29	13.6	2.3	1.8
