# Supplementary material for: An alternative mechanism by which If1 prevents ATP hydrolysis by the ATP synthase subcomplex in S. cerevisiae
Source: EMBO Rep. 2025 Jun 9;26(13):3305–26. doi: 10.1038/s44319-025-00430-8 (PMC12238618; doi:10.1038/s44319-025-00430-8)
Supplement: Supplementary file 6 — Source data Fig. 4 [file 44319_2025_430_MOESM6_ESM.zip]

Archive with 24 entries (20 files):
- Figure 4/
- Figure 4/.DS_Store
- Figure 4/4A/
- Figure 4/4A/drop test galactose + CCCP replicate.tif
- Figure 4/4A/drop test galactose + CCCP.tiff
- Figure 4/4A/drop test galactose - CCCP replicate.tif
- Figure 4/4A/drop test galactose - CCCP.tiff
- Figure 4/4A/drop test glucose + CCCP replicate.tif
- Figure 4/4A/drop test glucose + CCCP.tiff
- Figure 4/4A/drop test glucose - CCCP replicate.tif
- Figure 4/4A/drop test glucose - CCCP.tiff
- Figure 4/4A/drop test glycerol + CCCP replicate.tif
- Figure 4/4A/drop test glycerol + CCCP.tiff
- Figure 4/4A/drop test glycerol - CCCP replicate.tif
- Figure 4/4A/drop test glycerol - CCCP.tiff
- Figure 4/4A/drop test lactate + CCCP replicate.tif
- Figure 4/4A/drop test lactate + CCCP.tiff
- Figure 4/4A/drop test lactate - CCCP replicate.tif
- Figure 4/4A/drop test lactate - CCCP.tiff
- Figure 4/4B/
- Figure 4/4B/4B replicate.xlsx
- Figure 4/4B/4B.xlsx
- Figure 4/4C/
- Figure 4/4C/4C.xlsx
