# Supplementary material for: An alternative mechanism by which If1 prevents ATP hydrolysis by the ATP synthase subcomplex in S. cerevisiae
Source: EMBO Rep. 2025 Jun 9;26(13):3305–26. doi: 10.1038/s44319-025-00430-8 (PMC12238618; doi:10.1038/s44319-025-00430-8)
Supplement: Supplementary file 6 — Source data Fig. 4 [file 44319_2025_430_MOESM6_ESM.zip › Figure 4/4B/4B replicate.xlsx]

## Sheet: Glucose
		OD (550 nm)						OD (550 nm)
	time (hours)	WT	WT + CCCP	inh1Δstf1Δ	inh1Δstf1Δ + CCCP		time (hours)	WT	WT + CCCP	inh1Δstf1Δ	inh1Δstf1Δ + CCCP
	0						0
	1	0.142	0.132	0.16	0.146		1	0.3	0.27	0.23	0.24
	2	0.3	0.31	0.37	0.34		2	0.34	0.3	0.37	0.36
	4	0.3	0.28	0.36	0.32		3	0.34	0.37	0.47	0.42
	5	0.54	0.5	0.58	0.56		5	0.55	0.58	0.67	0.61
	6	0.7	0.64	0.74	0.7		6	0.92	0.92	1	1
	7	1.04	0.94	1.1	1.04		7	1.3	1.28	1.46	1.38
	8	1.46	1.32	1.52	1.38		8	2.1	1.9	2.2	2.1
	9	2.7	2.4	2.6	2.4		10	4.4	4.2	4.1	3.9
	11	4.8	4.5	4.2	4		14	7	6	5.2	4.8
	14	6.7	5.3	5.7	4.4		15	7.8	6.8	6.2	5.4
	15	7.8	5.8	6.2	4.6		16	8.6	7.2	6.4	5.6
	16	8.4	6	6.8	5.2		17	9.2	8	7	5.8
	18	9.2	6.6	7.4	5		19	10	8.6	7.6	6.4
	19	10.4	6.6	8.2	5.2		20	11	9	8	7
	20	10.8	6.8	8.6	5.6		21	11.4	8.6	8.4	6.6
	21	11.4	7.12	9	5.4		22.5	9	7.8	7.2	6.2
	22	11.8	7.6	9.8	5.6		24	12	11	10	8
	23	12.6	7.8	9.6	5.6
	24	12.4	8	10.4	5.6

## Sheet: Galactose
		OD (550 nm)						OD (550 nm)
	Time (hours)	WT	WT + CCCP	inh1Δstf1Δ	inh1Δstf1Δ + CCCP		Time (hours)	WT	WT + CCCP	inh1Δstf1Δ	inh1Δstf1Δ + CCCP
	0						0
	1	0.35	0.31	0.32	0.31		1	0.2	0.22	0.24	0.2
	2	0.35	0.32	0.34	0.34		2	0.24	0.22	0.3	0.22
	3	0.26	0.26	0.28	0.26		3	0.36	0.28	0.32	0.26
	4	0.32	0.28	0.32	0.3		5	0.44	0.4	0.42	0.38
	5	0.42	0.38	0.36	0.4		6	0.58	0.56	0.54	0.6
	6	0.56	0.52	0.56	0.5		7	0.72	0.72	0.6	0.6
	7	0.72	0.7	0.76	0.7		8	1.2	1	1	0.94
	8	0.92	0.9	0.94	0.88		9	1.6	1.5	1.5	1.2
	9	1.28	1.24	1.24	1.18		10	2.2	1.8	1.8	1.4
	10	1.6	1.6	1.54	1.44		11	3	2	2	1.6
	13	6.4	5.6	4.4	4.4		13	5.8	4.8	4	3.4
	14	7.8	6.6	5.4	5		14	8	6	5.4	4.6
	15	8.4	7.8	6.2	5.8		15	9	7.6	6	5.2
	16	8.6	8.2	6.6	6.2		16	9.4	8.2	6.4	6
	17	9.4	9	6.6	6.8		18	10.6	9.8	7.2	7.4
	18	10	10	7.4	7.6		19	10.2	10	7.2	7.2
	19	10.6	10	7.8	7.6		20	10.6	10.4	7.4	7.4
	20	11.2	10	8.4	7.8		21	11.2	11.2	8	7.6
	21	12.4	11.2	8.4	8		22	11.2	11.6	8.4	8.8
	22	12.6	11	9	8.8		23	11.6	11.2	8.2	8.4
	23	12.8	11.2	9.6	8.8		24	12	12	9.4	8.6

## Sheet: Glycerol
		OD (550 nm)						OD (550 nm)
	Time (hours)	WT	WT + CCCP	inh1Δstf1Δ	inh1Δstf1Δ + CCCP		Time (hours)	WT	WT + CCCP	inh1Δstf1Δ	inh1Δstf1Δ + CCCP
	0						0
	1	0.21	0.21	0.34	0.3		1	0.27	0.29	0.33	0.31
	3	0.188	0.184	0.168	0.17		3	0.41	0.32	0.45	0.43
	4	0.35	0.35	0.46	0.46		4	0.44	0.46	0.58	0.52
	5	0.32	0.28	0.44	0.4		6	0.58	0.48	0.68	0.5
	6	0.42	0.36	0.58	0.5		7	0.66	0.56	0.82	0.54
	7	0.52	0.46	0.7	0.56		8	0.82	0.64	0.98	0.58
	9	0.74	0.62	0.98	0.66		9	1.1	0.72	1.4	0.58
	10.5	1.22	0.68	0.98	0.74		14	3	1.12	2.6	0.44
	14	2.9	1.3	2.2	0.66		16	4	1.4	3.8	0.54
	15	3.4	1.6	2.6	0.68		18	4.8	1.7	5.2	0.56
	16	4.3	2	3.8	0.7		19	5.2	2	6.2	0.58
	17	4.6	2.3	4.41	0.72		21	5.8	2.4	8.2	0.58
	19	5.4	2.9	5.6	0.76		22	6.4	2.6	9	0.58
	20	5.6	3.2	7.2	0.74		23	6.8	2.8	10.2	0.58
	22	6.8	3.8	8.8	0.78		24	8	3.1	10.4	0.6
	24.5	8.2	4.4	9.6	0.8

## Sheet: Lactate
		OD (550 nm)						OD (550 nm)
	Time (hours)	WT	WT + CCCP	inh1Δstf1Δ	inh1Δstf1Δ + CCCP		Time (hours)	WT	WT + CCCP	inh1Δstf1Δ	inh1Δstf1Δ + CCCP
	0						0
	1	0.32	0.3	0.35	0.28		1
	2	0.35	0.33	0.38	0.36		1.5
	3	0.38	0.37	0.43	0.35		2	0.31	0.31	0.33	0.26
	4	0.45	0.47	0.48	0.44		4	0.32	0.32	0.3	0.26
	6	0.74	0.6	0.72	0.5		5	0.54	0.42	0.42	0.34
	7	0.94	0.68	0.86	0.52		7	0.82	0.6	0.72	0.44
	8	1.26	0.72	1.04	0.56		9	1.38	0.68	1.16	0.5
	9	1.8	0.78	1.4	0.58		12	3	0.76	2	0.54
	10	2.4	0.8	1.7	0.58		13	4.2	0.68	2.5	0.34
	12	3.8	0.64	2.8	0.32		15	6.2	0.64	3.4	0.32
	13	5.4	0.6	4	0.34		16	8.2	0.64	4.8	0.34
	14	7.2	0.6	4.6	0.34		17	9.8	0.66	6	0.34
	15	7.8	0.66	5.6	0.34		19	11	0.7	7.8	0.34
	16	8.4	0.66	6.6	0.34		21	12	0.7	9	0.38
	17	10	0.66	8	0.34		24	14	0.7	10.2	0.4
	18	11	0.66	8.2	0.36
	19	11.4	0.68	8.8	0.44
	20	12	0.7	9	0.36
	21	12.8	0.72	9.4	0.36
