# Supplementary material for: An alternative mechanism by which If1 prevents ATP hydrolysis by the ATP synthase subcomplex in S. cerevisiae
Source: EMBO Rep. 2025 Jun 9;26(13):3305–26. doi: 10.1038/s44319-025-00430-8 (PMC12238618; doi:10.1038/s44319-025-00430-8)
Supplement: Supplementary file 6 — Source data Fig. 4 [file 44319_2025_430_MOESM6_ESM.zip › Figure 4/4B/4B.xlsx]

## Sheet: Glucose
		OD (550 nm)
	time (hours)	WT	WT + CCCP	inh1Δstf1Δ	inh1Δstf1Δ + CCCP
	0
	1	0.27	0.3	0.34	0.29
	2	0.36	0.32	0.4	0.38
	3	0.4	0.38	0.41	0.44
	4	0.52	0.5	0.5	0.48
	5	0.7	0.66	0.72	0.68
	6	1.14	1.08	1.12	1.06
	7	1.52	1.42	1.5	1.4
	8	2.7	2.6	2.7	2.6
	9
	10	4.6	4.5	4.2	4
	11
	12
	13	5.9	5.5
	14	6.4	5.8	5.4	4.6
	15	7.2	6.2	5.6	5
	16	7.4	6.4	6.4	5.4
	17	8	6.8	6.4	5.2
	18	8.4	7.2	6.6	5.2
	19	8.8	7.4	7.2	5.6
	20	10	8	8.2	6.2
	21	10.4	8.2	8.4
	22	10.6	8.6	8.6	6.8
	23
	24	12	9.8	9.4	7
	25
	26		8	8

## Sheet: Galactose
		OD (550 nm)
	Time (hours)	WT	WT + CCCP	inh1Δstf1Δ	inh1Δstf1Δ + CCCP
	0
	1		0.29	0.36	0.32
	2	0.35
	3		0.36	0.46	0.41
	4	0.41	0.38	0.5	0.42
	5		0.56
	6	0.58	0.74	0.8	0.76
	7	0.78	0.94	0.98	0.84
	8	1	1.18	1.24	1.16
	9	1.3		1.7
	10	2	2.7	2.5	2.3
	11	2.8
	12
	13		5.4	4.2	3.8
	14	6.2
	15		7.2	5.8	5.4
	16	8
	17		8.6	6.8	6.8
	18		10	7.4	6.8
	19	9.8	10	7.8	7.4
	20	10.8	10.6	8.4
	21	10.8
	22		11	8.6	8.2
	23	12.2
	24		12.2	9.2	9.2
	25	12.4
	26		13.2	13.2

## Sheet: Glycerol
		OD (550 nm)
	Time (hours)	WT	WT + CCCP	inh1Δstf1Δ	inh1Δstf1Δ + CCCP
	0
	1	0.26		0.39
	2		0.3		0.29
	3		0.27		0.35
	4	0.48		0.52
	5	0.6	0.4	0.62	0.5
	6	0.7		0.72
	7		0.42	0.84	0.52
	8	1	0.5		0.52
	9	1.18		1.14
	10		0.6	1.68	0.54
	11	3	0.68		0.58
	12	3.8		2.2
	13	4	1.2	3
	14	4.6	1.4	3.6	0.6
	15		1.7	4.2	0.6
	16		1.9		0.6
	17	5.2
	18	5.6		5.8
	19	6		7.2	0.6
	20	6.2	3	8
	21			9.2
	22	7.4	3.1		0.64
	23	8.4		10
	24		3.8	11	0.64
	25		4
	26		4.4		0.68
					0.8

## Sheet: Lactate
		OD (550 nm)
	Time (hours)	WT	WT + CCCP	inh1Δstf1Δ	inh1Δstf1Δ + CCCP
	0
	1	0.32	0.3	0.38	0.28
	2	0.35	0.33	0.43	0.36
	3	0.38	0.37	0.48	0.35
	4	0.45	0.47		0.44
	5			0.72
	6	0.74	0.6	0.86	0.5
	7	0.94	0.68	1.04	0.52
	8	1.26	0.72	1.4	0.56
	9	1.8
	10		0.8		0.58
	11
	12	3.8	0.8	4	0.58
	13	5.4	0.76	4.6	0.6
	14	7.2	0.76	5.6	0.6
	15	7.8	0.82	6.6	0.6
	16	8.4	0.82	8	0.6
	17	10	0.82	8.2	0.62
	18	11	0.82	8.8	0.66
	19	11.4	0.84	9	0.7
	20	12	0.86		0.72
	21		0.88		0.72
