# Supplementary material for: An alternative mechanism by which If1 prevents ATP hydrolysis by the ATP synthase subcomplex in S. cerevisiae
Source: EMBO Rep. 2025 Jun 9;26(13):3305–26. doi: 10.1038/s44319-025-00430-8 (PMC12238618; doi:10.1038/s44319-025-00430-8)
Supplement: Supplementary file 6 — Source data Fig. 4 [file 44319_2025_430_MOESM6_ESM.zip › Figure 4/4C/4C.xlsx]

## Sheet: Glucose
	natO/min/DO
		WT												inh1Δstf1Δ								WT + CCCP												inh1Δstf1Δ + CCCP
	Endogenous	8.61	9.52	18.28	18.83	8.08	7.15	10.58	10.36	13.33	12.44	13.4	12.41	13.97	14.15	12.92	12.39	13.66	14.07	14.13	15.32	18.26	18	12.15	11	16.19	16.98	13.49	12.84	17.23	15.38	9.97	9.6	17.87	19.04	11.3	11.01	19.52	19.81	15.13	15.81
	Endogenous	10.7	10.17	19.2	19.57	9.46	8.77	11.56	11.6	18.67	16.89	14.47	13.89	15.04	15.22	13.11	12.72	15.52	15.52	15.47	16.42	20.35	22.96	13.14	11.89	19.7	20.04	15.21	14.53	19.85	18.15	11.34	11.45	19.3	22.57	11.26	11.46	22.7	23.13	17.48	19.41
	Non Phosphorylating		8.74		15.32	9.92		9.82		18.67		14.14			11.82		10.36	21.52		13.03		17.87			10.45	17.43		13.95		18.46	0	11.08		18.91		10.84		20.24		16.8
	Uncoupled	16.57	15.91	24.28	21.78	14.65	14.31	15.24	16.13	21.33	22.67	21.7	19.97	20.6	20.42	14.82	13.64	21.72	22.14	20.37	21.79	29.22	28.17	15.84	14.55	25.7	26.04	18.62	16.96	24.15	21.38	12.63	12.41	23.48	24.91	14.36	13.28	22.7	24	18.21	19.62

## Sheet: Galactose
	natO/min/DO
		WT												inh1Δstf1Δ												WT + CCCP												inh1Δstf1Δ + CCCP
	Endogenous	23.7	24	29.54	27.32	15	15.27	26.13	26.4	16.29	17.43	11.33	16	26.4	26.4	29.81	35.61	20	20	43.4	44	27.33	28.67	22.11	20.21	22.83	25.17	19.73	20.44	22.5	23.79	14.74	14.06	18.8	18	18.67	12.8	27.67	29.93	23.6	24.4	31.68	31.68	26.67	31.66	26	24.2	20.75	20.34
	Endogenous	33.9	36.3	34.71	31.38	21.27	19.91	34	30.8	24	23.71	16.67	21.33	33.36	33.36	35.23	42.58	27.71	26.57	50.6	52	38	37.33	28.42	26.53	39.22	35.12	22.76	22.93	28.71	28.71	21.6	18.17	24.4	21.6	25.6	21.87	37.84	40.09	27.6	28.2	39.12	38.16	37.87	40.85	32.4	29	28.07	26.44
	State 4 TET	30.9			25.11		16.09		24.93		19.43		16.67	30.48			33.29		20		42.8		29.33		20.84		31.02		19.2		27.43		15.43		19.6		18.67		35.58		24.4		36.24		34.72		26.8		21.97
	uncoupled	47.7	42.6	46.15	45.42	22.91	37.36	45.6	48.53	35.43	37.43	26	34	42.48	40.56	42.97	56.13	42	45.43	70	75.6	53.67	56.67	39.16	37.89	46.83	46.83	27.73	26.67	40.5	41.57	28.11	28.8	33.4	32.4	33.6	33.6	45.18	52.52	32.8	30.6	51.84	50.64	47.47	57.7	43.4	41.6	34.98	36.2

## Sheet: Glycerol
	natO/min/DO
		WT																														inh1Δstf1Δ
	Endogenous	22.21	27.83	35.33	35.41	35.4	24.6	29.25	30.23	32.71	31.16	32	33.5	31.27	30.91	32.87	32.35	20.7	18	15.13	14.09	24	20.25	33.6	30.24	22.67	22.89	15	15.75	24.69	29.08	37.06	34.41	32.65	33.71	44.5	47.5	34.64	39	38.4	38.8	29.61	31.94	34.53	36.63	31.94	32.31	28.8	27.9
	Endogenous	24.1							29.55		33.29					34.96	32.35	22.8	20.7	16.17	14.87	27.5	21.75	36.48	33.12	24.22	25.11	15.75	16.5	26.54	32.08	36.35	32.65			45.5	48	33.82	38.18	41.6	39.6	32.71	34.45	37.89	40	35.26	35.26	30.6	31.2
	Non Phosphorylating	13.19							11.25		17.23					16.17		10.2		7.3			16.75		24	17.11		10.13			23.31	36.35				18.5			16.91		14		24.97		28.21	21.05		18.9
	Uncoupled	24.4							30.68		44.71					43.83	44.87	30	29.7	20.87	20.35	36	29.25	46.56	39.84	30	30.67	21.75	24.38	33.69	39.23	40.94	43.59			58	66	46.64	49.36	49.6	37.6	38.32	40.26	45.05	46.74	38.77	40.43	40.2	39
[truncated: 14 more columns]

## Sheet: Lactate
	natO/min/DO
		WT
	Endogenous	48.59	43.71	48.71	48	49.2	43.57	52.5	54.13	53.61	55.1	47.82	52.16	44.51	46.71	52.15	46.7	43.2	41.28	45.07	38.1	58.44	58.89	53.08	62.09		50.32	60					49.78		43.8		44.4		49.24		42.46	41.85		44.4		50		55.38	52.62
	Endogenous			55.47	56	59.1						48.89		48	52.82		54.88						64.67	61.01		58.59			49.92	50.82	52	52		42		42		48		48.41			36.89		44.8		51.6
	Non Phosphorylating			46.04	53.87									37.2			37.75
	Uncoupled			64.71	71.64	65.85						65.76		49.42	79.01		69.28						73.33	70.86		66.71			67.2	63.53	73.78	69.33		52.94		62.4		70.8		62.48			49.33		61.6		73.2
[truncated: 50 more columns]
