# Supplementary material for: An alternative mechanism by which If1 prevents ATP hydrolysis by the ATP synthase subcomplex in S. cerevisiae
Source: EMBO Rep. 2025 Jun 9;26(13):3305–26. doi: 10.1038/s44319-025-00430-8 (PMC12238618; doi:10.1038/s44319-025-00430-8)
Supplement: Supplementary file 7 — Source data Fig. 5 [file 44319_2025_430_MOESM7_ESM.zip]

Archive with 48 entries (39 files):
- Figure 5/
- Figure 5/.DS_Store
- Figure 5/5A/
- Figure 5/5A/coomassie If1 Stf1 purified.tiff
- Figure 5/5A/western beta replicate.tif
- Figure 5/5A/western beta.tiff
- Figure 5/5A/western If1 replicate.tif
- Figure 5/5A/western if1.tiff
- Figure 5/5A/western ponceau replicate.tif
- Figure 5/5A/western ponceau.tiff
- Figure 5/5A/western Stf1 replicate.tif
- Figure 5/5A/western stf1.tiff
- Figure 5/5B/
- Figure 5/5B/5B.xlsx
- Figure 5/5C/
- Figure 5/5C/drop test galactose 28°C replicate.tif
- Figure 5/5C/drop test galactose 28°C.tiff
- Figure 5/5C/drop test galactose 37°C replicate.tif
- Figure 5/5C/drop test galactose 37°C.tiff
- Figure 5/5C/drop test glucose 28°C replicate.tif
- Figure 5/5C/drop test glucose 28°C.tiff
- Figure 5/5C/drop test glucose 37°C replicate.tif
- Figure 5/5C/drop test glucose 37°C.tiff
- Figure 5/5C/drop test glycerol 28°C replicate.tif
- Figure 5/5C/drop test glycerol 28°C.tiff
- Figure 5/5C/drop test glycerol 37°C replicate.tif
- Figure 5/5C/drop test glycerol 37°C.tiff
- Figure 5/5C/drop test lactate 28°C replicate.tif
- Figure 5/5C/drop test lactate 28°C.tiff
- Figure 5/5C/drop test lactate 37°C replicate.tif
- Figure 5/5C/drop test lactate 37°C.tiff
- Figure 5/5E/
- Figure 5/5E/5E.xlsx
- Figure 5/5F/
- Figure 5/5F/CIV in gel activity.tiff
- Figure 5/5F/Coomassie.tiff
- Figure 5/5F/CV in gel activity.tiff
- Figure 5/5F/NADH deshydrogenase in gel activity.tiff
- Figure 5/5G/
- Figure 5/5G/5G.xlsx
- Figure 5/5H/
- Figure 5/5H/5H.xlsx
- Figure 5/5I/
- Figure 5/5I/5I.xlsx
- Figure 5/5I/western cox2 replicate.tif
- Figure 5/5I/western cox2.tiff
- Figure 5/5I/western ponceau replicate.tif
- Figure 5/5I/western ponceau.tiff
