# Supplementary material for: An alternative mechanism by which If1 prevents ATP hydrolysis by the ATP synthase subcomplex in S. cerevisiae
Source: EMBO Rep. 2025 Jun 9;26(13):3305–26. doi: 10.1038/s44319-025-00430-8 (PMC12238618; doi:10.1038/s44319-025-00430-8)
Supplement: Supplementary file 7 — Source data Fig. 5 [file 44319_2025_430_MOESM7_ESM.zip › Figure 5/5B/5B.xlsx]

## Sheet: Feuil1
		If1 and Stf1/ ATP synthase subunit ratio (normalized to glycerol condition)
		Glucose 0.5%								Galactose 2%								Glycerol 2%								Lactate 2%
	If1/β	0.470968	0.548835	0.209506	0.403214	0.273752	1.24777	0.344254	0.779278	0.363462	0.513678	0.281229	0.355174	0.636611	0.949805	0.507166	0.349279	0.62202	1.19219	0.707378	1.07846	1.34484	1.17126	1.25384	0.630017	0.410991	0.552624	0.646589	0.865867	0.639904	0.927992	1.24391	0.423113
	Stf1/β	0.316143	0.373885	0.300262	0.370832	0.0952944	0.112144	0.390578	0.330977	0.279645	0.229988	0.204289	0.202148	0.281945	0.364549	0.421346	0.228776	0.705655	0.759702	0.778717	0.991653	2.23751	0.455975	1.4648	0.605985	0.485071	1.19636	0.570851	0.668807	0.739378	2.64742	1.07689	0.332194
