# Supplementary material for: An alternative mechanism by which If1 prevents ATP hydrolysis by the ATP synthase subcomplex in S. cerevisiae
Source: EMBO Rep. 2025 Jun 9;26(13):3305–26. doi: 10.1038/s44319-025-00430-8 (PMC12238618; doi:10.1038/s44319-025-00430-8)
Supplement: Supplementary file 7 — Source data Fig. 5 [file 44319_2025_430_MOESM7_ESM.zip › Figure 5/5E/5E.xlsx]

## Sheet: Feuil1
	WT			WT + CCCP			inh1Δstf1Δ			inh1Δstf1Δ + CCCP
Adenylic energy charge	0.78	0.75	0.76	0.75	0.74	0.74	0.78	0.76	0.79	0.58	0.66	0.63
