# Supplementary material for: An alternative mechanism by which If1 prevents ATP hydrolysis by the ATP synthase subcomplex in S. cerevisiae
Source: EMBO Rep. 2025 Jun 9;26(13):3305–26. doi: 10.1038/s44319-025-00430-8 (PMC12238618; doi:10.1038/s44319-025-00430-8)
Supplement: Supplementary file 7 — Source data Fig. 5 [file 44319_2025_430_MOESM7_ESM.zip › Figure 5/5G/5G.xlsx]

## Sheet: Feuil1
	WT																		WT + CCCP									inh1∆stf1∆																		inh1∆stf1∆ + CCCP
Absorbance/min/mg protein (normalized to WT of condition)	0.86264	0.949335	0.797339	1.12799	1.09566	0.986695	1.14045	1.08321	0.956679	0.99548	1.13999	0.864534	1.08521	1.09545	0.819338	0.854621	1.05239	1.09299	1.08744	1.23739	1.46717	0.821913	1.10662	0.796381	0.946469	0.823148	0.697557	1.13997	1.13997	1.13997	1.37658	1.37658	1.37658	1.333	1.333	1.333	2.32707	2.08783	1.5999	0.764953	0.681748	0.722234	0.931186	0.670699	0.561879	0.915842	0.75999	0.738582	0.702968
[truncated: 5 more columns]
