# Supplementary material for: An alternative mechanism by which If1 prevents ATP hydrolysis by the ATP synthase subcomplex in S. cerevisiae
Source: EMBO Rep. 2025 Jun 9;26(13):3305–26. doi: 10.1038/s44319-025-00430-8 (PMC12238618; doi:10.1038/s44319-025-00430-8)
Supplement: Supplementary file 7 — Source data Fig. 5 [file 44319_2025_430_MOESM7_ESM.zip › Figure 5/5H/5H.xlsx]

## Sheet: Feuil1
		mtDNA/nDNA (normalized to WT without CCCP)
		WT			WT + CCCP			inh1∆stf1∆			inh1∆stf1∆ + CCCP
	COX3/ACT1	1.17065	0.890268	0.939082	0.966495	0.938524	0.815608	1.0294	0.886641	0.97253	1.09831	0.838306	1.01001
	ATP9/GAL1	1.14331	0.873294	0.983396	1.01362	0.659507	1.00302	0.995714	1.10818	1.10199	1.22054	0.733802	0.909639
