# Supplementary material for: An alternative mechanism by which If1 prevents ATP hydrolysis by the ATP synthase subcomplex in S. cerevisiae
Source: EMBO Rep. 2025 Jun 9;26(13):3305–26. doi: 10.1038/s44319-025-00430-8 (PMC12238618; doi:10.1038/s44319-025-00430-8)
Supplement: Supplementary file 7 — Source data Fig. 5 [file 44319_2025_430_MOESM7_ESM.zip › Figure 5/5I/5I.xlsx]

## Sheet: Feuil1
		WT			WT + CCCP			inh1∆stf1∆			inh1∆stf1∆ + CCCP
	Cox2	1.09315	1.02	0.886852	0.791492	1.4448	1.03612	0.901408	1.03832	0.877215	0.753329	1.09073	1.01706
