# Supplementary material for: An alternative mechanism by which If1 prevents ATP hydrolysis by the ATP synthase subcomplex in S. cerevisiae
Source: EMBO Rep. 2025 Jun 9;26(13):3305–26. doi: 10.1038/s44319-025-00430-8 (PMC12238618; doi:10.1038/s44319-025-00430-8)
Supplement: Supplementary file 8 — Source data Fig. 6 [file 44319_2025_430_MOESM8_ESM.zip]

Archive with 26 entries (19 files):
- Figure 6/
- Figure 6/.DS_Store
- Figure 6/6A/
- Figure 6/6A/6A.xlsx
- Figure 6/6B/
- Figure 6/6B/6B.xlsx
- Figure 6/6B/western beta replicate.tif
- Figure 6/6B/western beta.tiff
- Figure 6/6B/western If1 replicate.tif
- Figure 6/6B/western If1.tiff
- Figure 6/6B/western ponceau replicate.tif
- Figure 6/6B/western ponceau.tiff
- Figure 6/6B/western Stf1 replicate.tif
- Figure 6/6B/western Stf1.tiff
- Figure 6/6C/
- Figure 6/6C/6C.xlsx
- Figure 6/6D/
- Figure 6/6D/6D.xlsx
- Figure 6/6E/
- Figure 6/6E/.DS_Store
- Figure 6/6E/CV in gel activity.tiff
- Figure 6/6E/NADH deshydrogenase in gel activity.tiff
- Figure 6/6F/
- Figure 6/6F/.DS_Store
- Figure 6/6F/Coomassie.tiff
- Figure 6/6F/CV in gel activity.tiff
