# Supplementary material for: An alternative mechanism by which If1 prevents ATP hydrolysis by the ATP synthase subcomplex in S. cerevisiae
Source: EMBO Rep. 2025 Jun 9;26(13):3305–26. doi: 10.1038/s44319-025-00430-8 (PMC12238618; doi:10.1038/s44319-025-00430-8)
Supplement: Supplementary file 8 — Source data Fig. 6 [file 44319_2025_430_MOESM8_ESM.zip › Figure 6/6A/6A.xlsx]

## Sheet: Feuil1
	WT								inh1∆stf1∆
% of conversion ρ+ to ρ-/0	0	0	0.7	0.4	0	2	0	0.8	23.4	15	33	19.9	33.2	8.5	7.1	14
