# Supplementary material for: An alternative mechanism by which If1 prevents ATP hydrolysis by the ATP synthase subcomplex in S. cerevisiae
Source: EMBO Rep. 2025 Jun 9;26(13):3305–26. doi: 10.1038/s44319-025-00430-8 (PMC12238618; doi:10.1038/s44319-025-00430-8)
Supplement: Supplementary file 8 — Source data Fig. 6 [file 44319_2025_430_MOESM8_ESM.zip › Figure 6/6B/6B.xlsx]

## Sheet: Feuil1
		ρ+			ρ-/0
	If1/ β	1.10387	0.992063	0.904069	1.96371	0	1.34127
	Stf1/β	0.623682	0.914432	1.46189	0.25021	0	0.403111
