# Supplementary material for: An alternative mechanism by which If1 prevents ATP hydrolysis by the ATP synthase subcomplex in S. cerevisiae
Source: EMBO Rep. 2025 Jun 9;26(13):3305–26. doi: 10.1038/s44319-025-00430-8 (PMC12238618; doi:10.1038/s44319-025-00430-8)
Supplement: Supplementary file 8 — Source data Fig. 6 [file 44319_2025_430_MOESM8_ESM.zip › Figure 6/6C/6C.xlsx]

## Sheet: Growth
		OD (550 nm)
	time (hours)	WT ρ+	inh1Δstf1Δ ρ+	WT rho+ ρ-/0	inh1Δstf1Δ ρ-/0
	0	0.27	0.34	0.1802	0.1895
	1	0.36	0.4	0.2222	0.2388
	2	0.4	0.41	0.2756	0.3112
	3	0.52	0.5	0.3464	0.415
	4	0.7	0.72	0.4484	0.5512
	5	1.14	1.12	0.5776	0.6904
	6	1.52	1.5	0.793	0.9612
	7	2.7	2.7	1.069	1.3
	8			1.418	1.656
	9	4.6	4.2	1.93985	1.74625
	10			1.988	1.665
	11			1.767	1.66
	12	5.9		2.11	1.854
	13	6.4	5.4	2.175	1.699
	14	7.2	5.6
	15	7.4	6.4
	16	8	6.4
	17	8.4	6.6
	18	8.8	7.2
	19	10	8.2
	20	10.4	8.4
	21	10.6	8.6
	22
	23	12	9.4
