# Supplementary material for: An alternative mechanism by which If1 prevents ATP hydrolysis by the ATP synthase subcomplex in S. cerevisiae
Source: EMBO Rep. 2025 Jun 9;26(13):3305–26. doi: 10.1038/s44319-025-00430-8 (PMC12238618; doi:10.1038/s44319-025-00430-8)
Supplement: Supplementary file 8 — Source data Fig. 6 [file 44319_2025_430_MOESM8_ESM.zip › Figure 6/6D/6D.xlsx]

## Sheet: Feuil1
	WT ρ+			inh1∆stf1∆ ρ+			WT ρ-/0			inh1∆stf1∆ ρ-/0
nmol Pi/min/mg protein	625.527	699.408	479.172	361.666	316.634	413.031	5.5609	7.128	5.7462	3.0838	3.9769	4.5257
